# Supplementary material for: Olfactory Training for Post-COVID-19 Olfactory Dysfunction: A Meta-Analysis of Efficacy and Combination Therapies
Source: J Clin Med. 2025 Sep 18;14(18):6578. doi: 10.3390/jcm14186578 (PMC12470729; doi:10.3390/jcm14186578)
Supplement: Supplementary file 1 [file jcm-14-06578-s001.zip]

Archive with 1 entries (1 files):
- jcm-3830814-supplementary.pdf
